# Supplementary material for: Natural gas of radiolytic origin: An overlooked component of shale gas
Source: Proc Natl Acad Sci U S A. 2022 Apr 4;119(15):e2114720119. doi: 10.1073/pnas.2114720119 (PMC9169621; doi:10.1073/pnas.2114720119)
Supplement: Supplementary File [file pnas.2114720119.sd01.xlsx]

## Sheet: 3 end member mix model
Three end member mixing model
M. Naumenko-Dèzes, W. Kloppmann, M. Blessing, R. Bondu, E. Gaucher, B. Mayer. 2022. Natural gas of radiolytic origin: An overlooked component of shale gas. PNAS
End Members	Gases		d13C1	C1 vol.%	d13C2	C2 vol.%	d13C3	C3 vol.%	C1/(C2+C3)	S(C1-C3)
EM1	Microbial Marcellus		-49.4	96.56	-34.3	0.01			9656	96.57
EM2	Radiolytic (mean North Sea oil)		-69.212	46.645	-46.225	19.8582	-37.2	11.6279	1.48144	78.1311
EM3	Thermogenic gas (%Ro --->)	0.8	-45.7924	88.4656	-34.3902	7.11508	-27.7254	2.48403	9.21602	98.0647
EM1+2	bio Marcellus + 2 % of Thermogenic (0.8 %Ro)		-49.3338	96.3981	-34.3844	0.152102	-27.7254	0.0496806	477.733	96.5999
EM1+EM3 (2 %)	Percentage of End member 3 --->	0.02	-49.3338	96.3981	-34.3844	0.152102	-27.7254	0.0496806	477.733	96.5999
Initial gas	from kerogen II δ13C		-33		-30		-26
	For references see original paper
Mixing
Percent EM2	Fraction EM2		d13C1	C1 vol.%	d13C2	C2 vol.%	d13C3	C3 vol.%	C1/(C2+C3)
0	0		-49.3338	96.3981	-34.3844	0.152102	-27.7254	0.0496806	477.733
0.1	0.001		-49.3434	96.3484	-35.7529	0.171808	-29.5238	0.0612588	413.394
0.5	0.005		-49.382	96.1493	-39.0752	0.250632	-32.8462	0.107572	268.421
1	0.01		-49.4305	95.9006	-41.1186	0.349163	-34.3837	0.165463	186.35
1.5	0.015		-49.4792	95.6518	-42.2625	0.447694	-35.1242	0.223354	142.541
2	0.02		-49.5282	95.403	-42.9938	0.546224	-35.5598	0.281245	115.295
2.5	0.025		-49.5774	95.1543	-43.5016	0.644755	-35.8468	0.339136	96.7122
3	0.03		-49.6269	94.9055	-43.8747	0.743285	-36.05	0.397027	83.2276
3.5	0.035		-49.6766	94.6568	-44.1605	0.841816	-36.2015	0.454918	72.9962
4	0.04		-49.7266	94.408	-44.3864	0.940347	-36.3188	0.512809	64.9675
5	0.05		-49.8275	93.9105	-44.7208	1.13741	-36.4886	0.628592	53.1769
	0.06		-49.9293	93.4129	-44.9564	1.33447	-36.6056	0.744374	44.9351
	0.07		-50.0323	92.9154	-45.1314	1.53153	-36.6911	0.860156	38.8493
	0.08		-50.1364	92.4179	-45.2665	1.72859	-36.7563	0.975938	34.1715
	0.09		-50.2416	91.9203	-45.3739	1.92565	-36.8076	1.09172	30.4637
10	0.1		-50.348	91.4228	-45.4614	2.12271	-36.8492	1.2075	27.4525
	0.2		-51.4789	86.4475	-45.873	4.09333	-37.0408	2.36532	13.3848
	0.3		-52.748	81.4722	-46.0171	6.06394	-37.1065	3.52315	8.49811
	0.36		-53.5867	78.487	-46.0659	7.24631	-37.1286	4.21784	6.8463
	0.38		-53.8806	77.4919	-46.0789	7.64043	-37.1344	4.4494	6.40968
40	0.4		-54.1822	76.4969	-46.0905	8.03455	-37.1397	4.68097	6.01602
	0.42		-54.4917	75.5018	-46.1011	8.42868	-37.1444	4.91253	5.65929
	0.44		-54.8095	74.5067	-46.1107	8.8228	-37.1488	5.1441	5.33452
	0.46		-55.1359	73.5117	-46.1195	9.21692	-37.1527	5.37566	5.0376
	0.48		-55.4712	72.5166	-46.1276	9.61104	-37.1563	5.60723	4.7651
50	0.5		-55.8159	71.5215	-46.135	10.0052	-37.1597	5.83879	4.51412
	0.52		-56.1703	70.5265	-46.1419	10.3993	-37.1628	6.07036	4.28221
	0.54		-56.5348	69.5314	-46.1482	10.7934	-37.1656	6.30192	4.06727
	0.56		-56.9099	68.5363	-46.1542	11.1875	-37.1683	6.53348	3.86752
	0.58		-57.2961	67.5413	-46.1597	11.5817	-37.1708	6.76505	3.68139
60	0.6		-57.6939	66.5462	-46.1648	11.9758	-37.1731	6.99661	3.50753
	0.62		-58.1037	65.5512	-46.1697	12.3699	-37.1753	7.22818	3.34477
	0.64		-58.5261	64.5561	-46.1742	12.764	-37.1773	7.45974	3.19209
	0.66		-58.9618	63.561	-46.1785	13.1581	-37.1792	7.69131	3.04857
	0.68		-59.4113	62.566	-46.1825	13.5523	-37.181	7.92287	2.91341
70	0.7		-59.8753	61.5709	-46.1863	13.9464	-37.1827	8.15444	2.78591
	0.72		-60.3546	60.5758	-46.1898	14.3405	-37.1843	8.386	2.66543
	0.74		-60.8499	59.5808	-46.1932	14.7346	-37.1858	8.61756	2.5514
	0.76		-61.3621	58.5857	-46.1964	15.1288	-37.1872	8.84913	2.44332
	0.78		-61.8919	57.5907	-46.1995	15.5229	-37.1886	9.08069	2.34074
80	0.8		-62.4404	56.5956	-46.2024	15.917	-37.1899	9.31226	2.24325
	0.82		-63.0085	55.6005	-46.2051	16.3111	-37.1911	9.54382	2.15048
	0.84		-63.5973	54.6055	-46.2078	16.7052	-37.1923	9.77539	2.06209
	0.86		-64.2079	53.6104	-46.2103	17.0994	-37.1934	10.007	1.97778
	0.88		-64.8417	52.6153	-46.2126	17.4935	-37.1945	10.2385	1.89728
90	0.9		-65.4998	51.6203	-46.2149	17.8876	-37.1955	10.4701	1.82033
	0.92		-66.1839	50.6252	-46.2171	18.2817	-37.1965	10.7016	1.7467
	0.94		-66.8954	49.6301	-46.2192	18.6759	-37.1974	10.9332	1.67618
	0.96		-67.636	48.6351	-46.2212	19.07	-37.1983	11.1648	1.60858
	0.98		-68.4075	47.64	-46.2231	19.4641	-37.1992	11.3963	1.54372
100	1		-69.212	46.645	-46.225	19.8582	-37.2	11.6279	1.48144

## Sheet: 2 end member mix model_T(0,8)
Two end member mixing model
M. Naumenko-Dèzes, W. Kloppmann, M. Blessing, R. Bondu, E. Gaucher, B. Mayer. 2022. Natural gas of radiolytic origin: An overlooked component of shale gas. PNAS
End Members	Gases	VR	d13C1	C1 vol.%	d13C2	C2 vol.%	d13C3	C3 vol.%	C1/(C2+C3)	S(C1-C3) vol.%
EM1	Thermogenic	0.8	-45.7924	88.4656	-34.3902	7.11508	-27.7254	2.48403	9.21602	98.0647
EM2	Radiolytic (mean North Sea oil)		-69.2	52.3	-46.2	30	-37.2	17.7	1.09644	100
Initial gas	from kerogen II δ13C		-33		-30		-26
	For references see original paper
Mixing
Percent EM2	Fraction EM2		d13C1	C1 vol.%	d13C2	C2 vol.%	d13C3	C3 vol.%	C1/(C2+C3)
0	0		-45.7924	88.4656	-34.3902	7.11508	-27.7254	2.48403	9.21602
2	0.02		-46.0715	87.7423	-35.3259	7.57278	-28.9283	2.78835	8.46841
4	0.04		-46.3551	87.019	-36.1549	8.03048	-29.8944	3.09267	7.82323
6	0.06		-46.6436	86.2957	-36.8946	8.48818	-30.6875	3.39699	7.26079
8	0.08		-46.9369	85.5724	-37.5585	8.94588	-31.3501	3.70131	6.76612
10	0.1		-47.2352	84.8491	-38.1578	9.40357	-31.912	4.00563	6.32767
	0.12		-47.5387	84.1258	-38.7015	9.86127	-32.3946	4.30995	5.93638
	0.14		-47.8474	83.4024	-39.197	10.319	-32.8136	4.61427	5.58502
	0.16		-48.1615	82.6791	-39.6503	10.7767	-33.1806	4.91859	5.26778
	0.18		-48.4812	81.9558	-40.0668	11.2344	-33.505	5.2229	4.97991
20	0.2		-48.8065	81.2325	-40.4506	11.6921	-33.7936	5.52722	4.71753
	0.22		-49.1377	80.5092	-40.8055	12.1498	-34.052	5.83154	4.47738
	0.24		-49.4749	79.7859	-41.1346	12.6075	-34.2849	6.13586	4.25676
	0.26		-49.8183	79.0626	-41.4407	13.0652	-34.4957	6.44018	4.05338
	0.28		-50.168	78.3393	-41.7261	13.5229	-34.6875	6.7445	3.86529
30	0.3		-50.5242	77.6159	-41.9928	13.9806	-34.8628	7.04882	3.69083
	0.32		-50.8872	76.8926	-42.2425	14.4383	-35.0235	7.35314	3.52858
	0.34		-51.257	76.1693	-42.4769	14.896	-35.1715	7.65746	3.37729
	0.36		-51.6339	75.446	-42.6974	15.3537	-35.3081	7.96178	3.23588
	0.38		-52.0181	74.7227	-42.9051	15.8114	-35.4347	8.2661	3.10343
40	0.4		-52.4099	73.9994	-43.1011	16.269	-35.5523	8.57042	2.9791
	0.42		-52.8093	73.2761	-43.2863	16.7267	-35.6619	8.87474	2.86218
	0.44		-53.2167	72.5528	-43.4617	17.1844	-35.7642	9.17906	2.75201
	0.46		-53.6324	71.8294	-43.628	17.6421	-35.8599	9.48338	2.64804
	0.48		-54.0565	71.1061	-43.7859	18.0998	-35.9496	9.7877	2.54975
50	0.5		-54.4893	70.3828	-43.936	18.5575	-36.034	10.092	2.45668
	0.52		-54.931	69.6595	-44.0789	19.0152	-36.1134	10.3963	2.36844
	0.54		-55.3821	68.9362	-44.215	19.4729	-36.1883	10.7007	2.28465
	0.56		-55.8427	68.2129	-44.345	19.9306	-36.259	11.005	2.205
	0.58		-56.3132	67.4896	-44.469	20.3883	-36.326	11.3093	2.12917
60	0.6		-56.7939	66.7663	-44.5876	20.846	-36.3894	11.6136	2.0569
	0.62		-57.2852	66.0429	-44.7012	21.3037	-36.4496	11.9179	1.98795
	0.64		-57.7873	65.3196	-44.8099	21.7614	-36.5068	12.2223	1.92209
	0.66		-58.3006	64.5963	-44.9142	22.2191	-36.5612	12.5266	1.85912
	0.68		-58.8256	63.873	-45.0143	22.6768	-36.613	12.8309	1.79885
70	0.7		-59.3626	63.1497	-45.1104	23.1345	-36.6625	13.1352	1.74111
	0.72		-59.912	62.4264	-45.2027	23.5922	-36.7097	13.4395	1.68575
	0.74		-60.4743	61.7031	-45.2916	24.0499	-36.7548	13.7438	1.63263
	0.76		-61.05	60.9798	-45.3771	24.5076	-36.7979	14.0482	1.5816
	0.78		-61.6395	60.2564	-45.4595	24.9653	-36.8392	14.3525	1.53255
80	0.8		-62.2433	59.5331	-45.539	25.423	-36.8789	14.6568	1.48536
	0.82		-62.862	58.8098	-45.6156	25.8807	-36.9168	14.9611	1.43994
	0.84		-63.496	58.0865	-45.6895	26.3384	-36.9533	15.2654	1.39618
	0.86		-64.1461	57.3632	-45.761	26.7961	-36.9884	15.5698	1.354
	0.88		-64.8128	56.6399	-45.83	27.2538	-37.0221	15.8741	1.3133
90	0.9		-65.4967	55.9166	-45.8968	27.7115	-37.0545	16.1784	1.27402
	0.92		-66.1985	55.1933	-45.9614	28.1692	-37.0858	16.4827	1.23608
	0.94		-66.919	54.4699	-46.0239	28.6269	-37.1159	16.787	1.19941
	0.96		-67.6589	53.7466	-46.0844	29.0846	-37.1449	17.0914	1.16395
	0.98		-68.4189	53.0233	-46.1431	29.5423	-37.1729	17.3957	1.12965
100	1		-69.2	52.3	-46.2	30	-37.2	17.7	1.09644
